# Supplementary material for: Identification of HIV-1 Reverse Transcriptase-Associated Ribonuclease H Inhibitors Based on 2-Hydroxy-1,4-naphthoquinone Mannich Bases
Source: Molecules. 2025 Jan 23;30(3):495. doi: 10.3390/molecules30030495 (PMC11820915; doi:10.3390/molecules30030495)
Supplement: Supplementary file 1 [file molecules-30-00495-s001.zip]

Archive with 1 entries (1 files):
- molecules-3326912-supplementary.pdf
